# Supplementary material for: Quantum Chemical Investigation into the Structural Analysis and Calculated Raman Spectra of Amylose Modeled with Linked Glucose Molecules
Source: Molecules. 2024 Jun 14;29(12):2842. doi: 10.3390/molecules29122842 (PMC11206574; doi:10.3390/molecules29122842)
Supplement: Supplementary file 1 [file molecules-29-02842-s001.zip]

Archive with 1 entries (1 files):
- molecules-3056918-supplementary.pdf
